# Supplementary material for: Benzimidazole Derivatives Suppress Fusarium Wilt Disease via Interaction with ERG6 of Fusarium equiseti and Activation of the Antioxidant Defense System of Pepper Plants
Source: J Fungi (Basel). 2023 Feb 12;9(2):244. doi: 10.3390/jof9020244 (PMC9961032; doi:10.3390/jof9020244)
Supplement: Supplementary file 1 [file jof-09-00244-s001.zip]

Archive with 1 entries (1 files):
- jof-2170836-supplementary.pdf
